# Supplementary material for: Hyper-expansion of large DNA segments in the genome of kuruma shrimp, Marsupenaeus japonicus
Source: BMC Genomics. 2010 Feb 26;11:141. doi: 10.1186/1471-2164-11-141 (PMC2838849; doi:10.1186/1471-2164-11-141)
Supplement: Additional file 1 — BAC-ends anchored gene homologues identified by BLAST search. The significant matches (E-value < 0.1) of BAC-End-Sequences against public databases are shown in the list. [file 1471-2164-11-141-S1.XLS]

## Sheet: adfile_01
Contig No.	# of reads	Length	BLASTN			BLASTX
			Gene ID, Name	E-value	Score	Gene ID, Name	E-value	Score
1	1	616				B0EVJ1 Inhibitor of apoptosis protein	2e-28	129
2	1	608
3	1	622	FN293041 Schistosoma japonicum isolate Anhui clone BAC C108_42H08, complete	0.047	48	B6PCU2 Putative uncharacterized protein	0.003	46
4	1	637	CU468696 Pig DNA sequence from clone CH242-204N7 on chromosome X.	0.048	48
5	1	466	AP000389 Arabidopsis thaliana genomic DNA, chromosome 3, P1 clone:MSJ3.	0.009	50	A4H5L9 Putative uncharacterized protein	0.001	46
6	1	639				A8Y8J7 Inhibitor of apoptosis	7e-09	63
7	1	614	AP000437 Homo sapiens genomic DNA, chromosome 11 clone:CMB9-39H21, complete sequence.	0.046	48	Q6S015 Reverse transcriptase	3e-11	72
8	1	622
9	1	619
10	1	618				3013345EE wsv115 protein	2e-05	53
11	1	621	BX649605 Aspergillus fumigatus BAC pilot project supercontig; segment 1/3.	0.047	48
12	1	624				B0EVJ1 Inhibitor of apoptosis protein	4e-27	124
13	1	611				Q90Z50 Putative reverse transcriptase	1e-12	77
14	1	628				B6PCU2 Putative uncharacterized protein	0.0001	50
15	1	635				B0EVJ1 Inhibitor of apoptosis protein	2e-18	96
16	1	617	CU468696 Pig DNA sequence from clone CH242-204N7 on chromosome X.	0.047	48
17	1	635				Q28FM0 Novel protein	2e-05	53
18	1	627	AP000389 Arabidopsis thaliana genomic DNA, chromosome 3, P1 clone:MSJ3.	0.012	50	B0EVJ1 Inhibitor of apoptosis protein	7e-06	54
19	1	616				B0EVJ1 Inhibitor of apoptosis protein	1e-30	136
20	1	610				B4Q2R7 GE16119	0.021	43
21	1	616	AM412317 Clostridium botulinum A str. ATCC 3502 complete genome.	0.046	48
22	1	636				Q7S8N5 Putative uncharacterized protein	0.018	43
23	1	646
24	1	613
25	1	640	CU914753 S.lycopersicum DNA sequence from clone LE_HBa-110G11 on chromosome 4.	0.003	52	B6LDD4 DNA ligase	2e-07	59
26	1	626				B0EVJ1 Inhibitor of apoptosis protein	8e-24	114
27	1	603
28	1	627				3013345EE wsv115 protein	0.065	41
29	1	604	AP000389 Arabidopsis thaliana genomic DNA, chromosome 3, P1 clone:MSJ3.	0.012	50	B0EVJ1 Inhibitor of apoptosis protein	5e-06	55
30	2	585				A7ANW8 Putative uncharacterized protein	0.011	44
31	2	609	AC189276 Medicago truncatula chromosome 2 BAC clone mth2-79L2, complete sequence.	0.0007	54	3013345PT wsv325 protein	2e-05	53
32	2	611				B0EVJ1 Inhibitor of apoptosis protein	8e-23	110
33	2	624				3013345QN wsv343 protein	3e-15	86
34	2	589	AP000389 Arabidopsis thaliana genomic DNA, chromosome 3, P1 clone:MSJ3.	0.011	50	B0EVJ1 Inhibitor of apoptosis protein	5e-06	55
35	2	574				3013345EE wsv115 protein	1e-05	53
36	2	627	AC003096 Arabidopsis thaliana chromosome 2 clone T29F13 map ve016, complete sequence.	0.047	48	Q28FM0 Novel protein	0.0002	50
37	2	623	AM263198 Listeria welshimeri serovar 6b str. SLCC5334 complete genome.	0.012	50
38	2	643	CR847979 Zebrafish DNA sequence from clone CH211-195H14 in linkage group 15	5e-05	58	3013345VY wsv440 protein	0.002	47
39	2	605	AE014185 Plasmodium falciparum 3D7 chromosome 10, complete sequence.	0.003	52	3110434JDW ORF	0.021	43
40	2	561	AJ009614 Homo sapiens chromosome 18 sequence from PAC RP1-34E8.	0.042	48
41	2	593	FN376303 Schistosoma mansoni genome sequence supercontig Smp_scaff019012.	0.045	48
42	2	638
43	2	637	FN357304 Schistosoma mansoni genome sequence supercontig Smp_scaff000013.	0.003	52
44	2	639				3110434EBP ORF	8e-06	54
45	2	573
46	2	616				3013345EE wsv115 protein	0.0002	49
47	2	85	CU104656 Gorilla DNA sequence from clone CH255-201E9.	0.078	44	B0WIH1 Putative uncharacterized protein	0.02	42
48	3	621				3013345EE wsv115 protein	0.063	41
49	3	609	AL163642 Human chromosome 14 DNA sequence BAC R-688D15 of library RPCI-11 from chromosome 14 of Homo sapiens (Human).	0.046	48
50	3	621	FM992694 Candida dubliniensis CD36 chromosome 7, complete sequence.	1e-05	60
51	3	637	EF114675 Penaeus monodon inhibitor of apoptosis protein (IAP) mRNA, complete cds.	8e-44	186	B0EVJ1 Inhibitor of apoptosis protein	2e-25	119
52	3	608	EF114675 Penaeus monodon inhibitor of apoptosis protein (IAP) mRNA, complete cds.	2e-41	178	B0EVJ1 Inhibitor of apoptosis protein	6e-40	167
53	3	633	BX511173 Zebrafish DNA sequence from clone DKEY-278K10 in linkage group 16.	0.048	48	3110434AAJT ORF	0.0004	49
54	3	592				2824433CQW cytidylate kinase	0.074	41
55	3	616	AP000437 Homo sapiens genomic DNA, chromosome 11 clone:CMB9-39H21, complete sequence.	0.046	48	Q90Z50 Putative reverse transcriptase	5e-12	75
56	3	617	EF114675 Penaeus monodon inhibitor of apoptosis protein (IAP) mRNA, complete cds.	9e-56	226	B0EVJ1 Inhibitor of apoptosis protein	1e-49	199
57	3	622				Q6S015 Reverse transcriptase	4e-11	72
58	3	599				3109361AH apoptosis inhibitor	5e-10	60
59	4	634				3013345FG wsv139 protein	2e-07	59
60	4	637	EU676055 Finschia chloroxantha tRNA-Leu (trnL) gene, partial sequence; chloroplast.	0.048	48	3013345AQ wsv037 protein	4e-11	72
61	4	620	CU914753 S.lycopersicum DNA sequence from clone LE_HBa-110G11 on chromosome 4.	0.003	52	B6LDD4 DNA ligase	2e-07	59
62	4	620	EF114675 Penaeus monodon inhibitor of apoptosis protein (IAP) mRNA, complete cds.	2e-59	238	B0EVJ1 Inhibitor of apoptosis protein	9e-75	283
63	4	608				3013345MG wsv271 protein	0.046	42
64	4	618	DQ219422 Penaeus monodon AFLP fragment FE10/9P1 sequence.	8e-07	64	3013345L wsv011 protein	5e-20	101
65	5	640
66	5	632	AM412317 Clostridium botulinum A str. ATCC 3502 complete genome.	0.048	48
67	5	646	AP009601 Solanum lycopersicum DNA, chromosome 8, clone: C08SLe0023D06.	0.049	48
68	5	645
69	5	630				B6MT76 Putative uncharacterized protein	0.065	41
70	5	978				B0EVJ1 Inhibitor of apoptosis protein	8e-22	108
71	6	622
72	7	637	EF114675 Penaeus monodon inhibitor of apoptosis protein (IAP) mRNA, complete cds.	9e-16	94	B0EVJ1 Inhibitor of apoptosis protein	3e-22	108
73	7	613	AY084335 Arabidopsis thaliana clone 104717 mRNA, complete sequence.	0.046	48	3013345RH wsv360 protein	0.006	45
74	7	626	AM412317 Clostridium botulinum A str. ATCC 3502 complete genome.	0.047	48
75	9	646	AP009601 Solanum lycopersicum DNA, chromosome 8, clone: C08SLe0023D06.	0.049	48
76	9	1095	AC120877 Mus musculus chromosome 6, clone RP24-548D19, complete sequence.	0.021	50	B0EVJ1 Inhibitor of apoptosis protein	3e-27	99
77	10	1592				B0EVJ1 Inhibitor of apoptosis protein	5e-71	273
78	11	1214	FM992695 Candida dubliniensis CD36 chromosome R, complete sequence.	0.002	54	3013345AQ wsv037 protein	5e-29	132
79	16	641	CP000716 Thermosipho melanesiensis BI429, complete genome.	0.003	52
80	24	1738	AC129330 Mus musculus BAC clone RP23-61B8 from chromosome 8, completesequence.	0.034	50	3013345APK WSSV086 gene	8e-16	90
