# Supplementary material for: Hyper-expansion of large DNA segments in the genome of kuruma shrimp, Marsupenaeus japonicus
Source: BMC Genomics. 2010 Feb 26;11:141. doi: 10.1186/1471-2164-11-141 (PMC2838849; doi:10.1186/1471-2164-11-141)
Supplement: Additional file 2 — 27 putative genes with nearest homologues in the BAC clone Mj024A04. The BLASTP top hits and the E-values are shown. [file 1471-2164-11-141-S2.XLS]

## Sheet: adfile_02
	Accession no. gene name (species)	Score	E-value
1	Q6DDY3 Birc2-prov protein (Xenopus laevis)	209	3e-52
2	A6RCE0 Putative uncharacterized protein (Ajellomyces capsulata str. NAm1)	324	2e-86
3	O97916 Reverse transcriptase-like (Bos taurus)	147	1e-33
4	Q8C7B6 F-box/LRR-repeat protein 22 (Mus musculus)	46.6	0.004
5	A7T5I6 Predicted protein (Nematostella vectensis)	51	0.0003
6	A4UZI4 CG8293-PB, isoform B (Drosophila melanogaster)	150	4e-34
7	A5KAL4 Putative uncharacterized protein (Plasmodium vivax)	45	0.007
8	Q16R56 Putative uncharacterized protein (Aedes aegypti)	390	e-107
9	Q90Z50 Putative reverse transcriptase (Fugu rubripes)	115	3e-23
10	A8B469 Novel protein (Fragment) (Danio rerio)	62	6e-08
11	Q91LD6 ORF108 (White spot syndrome virus)	442	e-122
12	O30346 LuxR homolog (Pectobacterium betavasculorum)	44	0.015
13	Q91LA2 ORF143 (White spot syndrome virus)	70	9e-10
14	Q91L86 ORF166 (White spot syndrome virus)	201	1e-48
15	Q91L93 ORF159 (White spot syndrome virus)	53	7e-05
16	Q91L92 ORF160 (White spot syndrome virus)	99	1e-18
17	Q910L6 Putative uncharacterized protein (White spot syndrome virus)	154	5e-35
18	Q91LA3 ORF142 (White spot syndrome virus)	50	0.001
19	Q22A81 Putative uncharacterized protein (Tetrahymena thermophila SB210)	47	0.004
20	Q4N533 Putative uncharacterized protein (Theileria parva)	34	2.2
21	Q8I1Z6 Putative uncharacterized protein PFD0160w (Plasmodium falciparum isolate 3D7)	52	0.0001
22	Q7Q0U6 AGAP010159-PA (Fragment) (Anopheles gambiae str. PEST)	183	8e-45
23	Q8I3V4 Putative uncharacterized protein PFE0770w (Plasmodium falciparum isolate 3D7)	47	0.002
24	Q9QZC6 Inhibitor of apoptosis protein 2 (Rattus norvegicus)	179	6e-43
25	Q16RY8 Sodium/potassium-dependent atpase beta-2 subunit (Aedes aegypti)	105	2e-21
26	A6RQE4 Predicted protein (Botryotinia fuckeliana strain B05.10)	38	0.67
27	Q26473 Semaphorin-1A precursor (Schistocerca americana)	207	3e-51
