# Supplementary material for: Hyper-expansion of large DNA segments in the genome of kuruma shrimp, Marsupenaeus japonicus
Source: BMC Genomics. 2010 Feb 26;11:141. doi: 10.1186/1471-2164-11-141 (PMC2838849; doi:10.1186/1471-2164-11-141)
Supplement: Additional file 3 — Exon-intron architecture of putative genes in BAC clone Mj024A04. Exon-intron architectures predicted by GENSCAN are shown. [file 1471-2164-11-141-S3.XLS]

## Sheet: adfile_03
Gene No.	Gene size (bp)	No. Exons	Total length of exons	No. Introns	Total length of introns	No. a.a. residues
1	1641	1	1641	0	0	547
2	6205	12	3015	11	3190	1005
3	1605	1	1605	0	0	535
4	1608	1	1608	0	0	536
5	3667	4	2187	3	1480	729
6	5173	6	3846	5	1327	1282
7	1281	1	1281	0	0	427
8	953	2	885	1	68	295
9	6886	3	3990	2	2896	1330
10	4267	2	1488	1	2779	496
11	4233	1	4233	0	0	1411
12	1502	2	1059	1	443	353
13	4722	2	4662	1	60	1554
14	12864	1	12864	0	0	4288
15	1893	1	1893	0	0	631
16	2397	1	2397	0	0	799
17	5731	4	4074	3	1657	1358
18	2769	1	2769	0	0	923
19	1962	1	1962	0	0	654
20	351	1	351	0	0	117
21	1770	1	1770	0	0	590
22	1172	3	738	2	434	246
23	4047	3	1119	2	2928	373
24	2848	5	2115	4	733	705
25	723	1	723	0	0	241
26	807	1	807	0	0	269
27	5528	N/A	3426	N/A	2103	1142
