# Supplementary material for: Hyper-expansion of large DNA segments in the genome of kuruma shrimp, Marsupenaeus japonicus
Source: BMC Genomics. 2010 Feb 26;11:141. doi: 10.1186/1471-2164-11-141 (PMC2838849; doi:10.1186/1471-2164-11-141)
Supplement: Additional file 4 — Primers used in this study. The orientation (forward or reverse) of all primers is indicated by 'f' or 'r' in the end of each primer name. Primers whose name is 'Gene--f or r' were used for PCR detection of each putative gene fragment from BAC clones. Primers for quantitative PCR of 4 putative genes (gene 01, 09, 16 and 27) in the BAC clone Mj024A04 and TGase for internal control are indicated by 'qt' at the beginning of each primer name. Primers for three microsatellite markers are indicated by 'MS' at the beginning of each primer name. Three microsatellites repeat regions (02, 33 and 64) were determined by RepeatMasker program [41]. Forward primers (f) were labeled by 6-FAM and reverse primers (r) were designed with tailed primer (Applied Biosystems). [file 1471-2164-11-141-S4.XLS]

## Sheet: adfile_06
Primer name	Sequence
F-probeF	ACTAGATCTCGCCAACGCTG
F-probeR	CGAAGTGACTGGATATAGGC
M-probeF	GTAGCTCTTTCGGAACCCAA
M-probeR	CAATTCCTGTCGAGTTGGAC
R-probeF	GGGAACCAATAAGCATGCTC
R-probeR	GTCGCCTTGCAATTAAGTGG
Gene01F	ATTTGCCGACTGGCCACA
Gene01R	GCATGTTCATGCCACGGTA
Gene02F	ATTGAGCTGGGCATAGGAGA
Gene02R	CCACTGCCAGATAGAGAAGCA
Gene03F	TAGCGAAGAAGCTCTCGGTA
Gene03R	CCACACTTCTACCGCTTCGA
Gene06F	ACGGATTGGAGACTGAGACA
Gene06R	AGCGCATCTCTAACGGCAA
Gene08F	CTCGACTATGCTAGGCCCAA
Gene08R	CGCTACCCCCAGGTACTGA
Gene09F	GTGGGATGGAGGGATATAGAGA
Gene09R	ACAAGGACGGAGCATTGGTA
Gene11F	ACCCATCGGTTACTGATGCA
Gene11R	ATTCTCATGGGAAGCGGAGA
Gene13F	AACAATCACGCGAACAGTGA
Gene13R	TGGATAGAAGACAGCTTCCGTA
Gene14F	TGTCTCCCAATGCACGTGA
Gene14R	CGAGTCTCTATCAGTGCCTCA
Gene15F	GCTTCAGACTTGAGGTACGA
Gene15R	TCCACCGAATCGCCTCCTA
Gene16F	CATTCGTGCCGGCTGAGA
Gene16R	CACGACTCGACTATCAGCGTA
Gene17F	CACAAGAGTACGACGATCGA
Gene17R	TATCAAGGCGGGTTCGTA
Gene18F	CGGACTTAAACCGGATGCA
Gene18R	CAACCATACTTGTGGGGCAA
Gene22F	CCATACCCTTTTCCACCA
Gene22R	TGCCGGGTTTGATCTATGCA
Gene24F	CCATATGCCTTGACGTTCCA
Gene24R	GTGGGAAGTAGATGCCAA
Gene25F	GACACCAACAACTGGTGGTA
Gene25R	AGGGAAACCAGGAATCAGCA
Gene27F	CCTGATTCGCATACCAACCA
Gene27R	TTGGCTTCCCATGTCTCA
qtTGaseF	ACTCTCGTCGTGCAATTCAA
qtTGaseR	ACCTTCTTGGCACCAGTGA
qtMj024A04gene01F	TGACCATGTTGCCTGTTTCC
qtMj024A04gene01R	CGGTATGTCATTTCTCTCCCAGTT
qtMj024A04gene09F	CCTGTTTCTGGGTCCTTCTTT
qtMj024A04gene09R	CCCTTCTATCCCACATTGGT
qtMj024A04gene16F	GTCACCACACAGCCGAAAC
qtMj024A04gene16R	CGTCTTTTTCGCTGGTGCTA
qtMj024A04gene27F	CTGATAAATGGACGACCAAAGA
qtMj024A04gene27R	TGCAATCACACACTCTCATGAA
MS02det03_f	TAAATTGTATACTACACATGAGCATATAA
MS02det03_r	TTCATCTTTTCGTTTCATGTTT
MS33det03_f	ACAAGTAAGAAACATTAATCTAAATAACA
MS33det03_r	GTTTATCAACATTTAATTCGACTTT
MS64det02_f	ACACATATTATCATATTACAATAATACCCT
MS64det02_r	AAACCTCATACAGTATATACATAATGATTT
