# Supplementary material for: Hyper-expansion of large DNA segments in the genome of kuruma shrimp, Marsupenaeus japonicus
Source: BMC Genomics. 2010 Feb 26;11:141. doi: 10.1186/1471-2164-11-141 (PMC2838849; doi:10.1186/1471-2164-11-141)
Supplement: Additional file 7 — BAC genotyping using three microsatellite markers (MS02, 33 and 64) in Mj024A04. Genotypes representing the same size as the three microsatellite markers were taken as the same group. One base difference was regarded as experimental error. [file 1471-2164-11-141-S7.XLS]

## Sheet: adfile_08
Clone Name	MS02	MS33	MS64	Group
Mj004F10	261	190	430	1
Mj002F01	265	194	408	2
Mj002F08	266	202	452	3
Mj009G05	267	166	397	4
Mj004H06	267	166	420	5
Mj007D10	267	174	409	6
Mj003G08	267	186	412	7
Mj001F10	267	192	414	8
Mj005B01	267	192	414	8
Mj007G10	267	192	420	9
Mj009D07	267	192	422	10
Mj009E12	267	192	422	10
Mj007E03	267	202	397	11
Mj002G11	267	204	419	12
Mj004D10	267	206	424	13
Mj008D05	267	206	426	14
Mj001B07	267	208	397	15
Mj001B12	269	162	416	16
Mj003C04	269	168	454	17
Mj008E11	269	170	392	18
Mj007C05	269	170	406	19
Mj008F10	269	170	406	19
Mj004D04	269	170	448	20
Mj002H02	269	172	404	21
Mj002H04	269	172	404	21
Mj004E02	269	172	404	21
Mj009D09	269	172	404	21
Mj001F11	269	172	410	22
Mj006F02	269	172	422	23
Mj004G04	269	176	396	24
Mj003E06	269	180	416	25
Mj003C10	269	180	418	26
Mj003C11	269	180	418	26
Mj002A11	269	180	420	27
Mj008G01	269	182	397	28
Mj003E12	269	182	426	29
Mj007H02	269	184	424	30
Mj001H12	269	186	464	31
Mj007H10	269	188	412	32
Mj006C12	269	190	396	33
Mj006F06	269	190	416	34
Mj009F03	269	190	434	35
Mj003D08	269	192	404	36
Mj001F03	269	192	416	37
Mj009A07	269	192	416	37
Mj008C09	269	194	408	38
Mj009C05	269	194	409	38
Mj006A04	269	194	412	39
Mj006E04	269	194	414	40
Mj006A03	269	194	424	41
Mj007H08	269	194	434	42
Mj008F12	269	196	424	43
Mj002F10	269	210	412	44
Mj005C07	269	212	452	45
Mj007B12	269	212	452	45
Mj002G04	269	216	444	46
Mj002F06	269	218	398	47
Mj002F07	269	218	398	47
Mj003B07	269	218	398	47
Mj006E08	269	218	398	47
Mj003B06	269	220	398	48
Mj007F04	271	162	400	49
Mj009F12	271	162	400	49
Mj007C03	271	178	422	50
Mj009F10	271	190	397	51
Mj001F08	271	190	420	52
Mj003A07	271	190	424	53
Mj004G05	271	192	397	54
Mj007A03	271	198	454	55
Mj005E08	271	200	414	56
Mj009B04	271	206	424	57
Mj009F08	271	206	424	57
Mj002B02	271	210	412	58
Mj008F08	271	216	419	59
Mj001G06	273	166	414	60
Mj008F06	273	166	414	60
Mj004D02	273	168	408	61
Mj001A09	273	170	406	62
Mj002G08	273	176	394	63
Mj003E08	273	176	400	64
Mj005H05	273	184	432	65
Mj008G10	273	184	434	66
Mj001E02	273	196	406	67
Mj006E02	273	198	440	68
Mj008G09	273	198	442	69
Mj006G04	273	220	404	70
Mj003F10	274	198	448	71
Mj006H12	275	170	469	72
Mj001A06	275	190	442	73
Mj004G06	275	198	394	74
Mj004A07	275	202	416	75
Mj008F01	275	202	458	76
Mj004H09	275	214	402	77
Mj003H12	277	168	418	78
Mj005G08	277	168	418	78
Mj009B06	277	168	418	78
Mj009B12	277	168	430	79
Mj003F12	277	176	446	80
Mj003G12	277	188	428	81
Mj008D11	277	192	436	82
Mj005A08	277	194	400	83
Mj003G03	277	194	408	84
Mj001C12	277	196	416	85
Mj004G03	277	202	436	86
Mj005B07	277	204	442	87
Mj007D12	277	206	436	88
Mj006A10	277	208	418	89
Mj004D09	277	210	418	90
Mj007C06	277	212	404	91
Mj007A08	277	222	414	92
Mj005B10	279	166	428	93
Mj006B04	279	190	428	94
Mj003E11	279	210	420	95
Mj008C03	279	216	416	96
Mj006C09	281	168	422	97
Mj007E12	281	168	422	97
Mj008A04	281	172	420	98
Mj009D06	281	172	420	98
Mj008H08	281	176	416	99
Mj004F12	281	180	394	100
Mj001H04	281	180	452	101
Mj001B01	281	180	456	102
Mj009C11	281	194	430	103
Mj007B10	281	198	394	104
Mj003C12	281	198	404	105
Mj003D01	281	198	404	105
Mj002E07	281	204	424	106
Mj003E09	281	220	432	107
Mj001H11	283	168	404	108
Mj004F03	284	168	404	108
Mj009G03	283	174	428	109
Mj005A05	284	174	428	109
Mj003D06	283	186	428	110
Mj006H02	283	186	432	111
Mj009A11	283	186	432	111
Mj005C12	283	192	408	112
Mj006E05	283	202	394	113
Mj002E11	283	206	412	114
Mj003A08	283	206	440	115
Mj008H06	285	176	426	116
Mj009B02	285	188	422	117
Mj003C05	286	176	424	118
Mj008C12	287	180	419	119
Mj006B03	287	184	408	120
Mj006C08	287	194	412	121
Mj002B05	287	202	400	122
Mj008G03	289	198	450	123
Mj004C02	290	170	456	124
Mj005A07	290	172	402	125
Mj005D03	290	172	402	125
Mj003C09	290	208	414	126
Mj001F08	291	204	418	127
Mj007B06	291	222	410	128
Mj003G02	292	166	418	129
Mj003G05	292	174	420	130
Mj006D02	293	176	471	131
Mj009A05	293	214	414	132
Mj006H01	294	168	424	133
Mj001C07	294	172	398	134
Mj003F02	294	176	394	135
Mj005D02	294	176	464	136
Mj008G11	294	182	408	137
Mj005A04	294	194	402	138
Mj004D01	294	194	438	139
Mj005E07	294	196	458	140
Mj005A06	296	168	424	141
Mj006B07	296	172	460	142
Mj006F03	296	172	460	142
Mj004E03	296	174	418	143
Mj008E09	296	176	428	144
Mj001F07	296	192	418	145
Mj003C01	296	210	430	146
Mj004F08	297	170	418	147
Mj006D01	297	174	400	148
Mj006B02	297	174	440	149
Mj001F02	297	198	454	150
Mj008D07	298	180	406	151
Mj007F09	298	188	400	152
Mj005F12	298	204	400	153
Mj003E05	298	208	426	154
Mj007H06	298	222	419	155
Mj008F03	299	190	420	156
Mj001B03	300	170	440	157
Mj001C06	300	188	397	158
Mj003C08	300	192	406	159
Mj006F01	300	192	408	160
Mj009E05	300	192	408	160
Mj006H11	300	200	418	161
Mj009F04	300	200	418	161
Mj002C05	300	216	402	162
Mj002C06	300	216	402	162
Mj004A01	300	218	402	163
Mj006D09	302	180	428	164
Mj004G08	302	188	422	165
Mj001C04	302	190	444	166
Mj006D10	302	192	422	167
Mj005B02	302	192	428	168
Mj002D01	302	196	398	169
Mj009E03	302	196	416	170
Mj009G01	303	188	406	171
Mj004C01	304	168	418	172
Mj002A12	304	168	422	173
Mj006E03	304	169	456	174
Mj006F12	304	176	404	175
Mj001B11	304	188	456	176
Mj001F05	304	194	402	177
Mj007B09	304	194	420	178
Mj006G06	304	196	408	179
Mj005F01	304	200	402	180
Mj002C04	304	200	408	181
Mj001A03	305	194	422	182
Mj007A04	306	166	414	183
Mj001H01	306	168	428	184
Mj008A05	306	172	446	185
Mj008B12	306	174	409	186
Mj002B10	306	174	452	187
Mj003E10	306	188	440	188
Mj001H08	306	190	402	189
Mj009C09	306	194	412	190
Mj005H04	306	196	416	191
Mj006H08	308	166	456	192
Mj005F04	308	168	446	193
Mj008A02	308	200	408	194
Mj003H03	308	202	444	195
Mj008D12	310	164	436	196
Mj002D09	310	166	452	197
Mj005H07	310	168	434	198
Mj001A11	310	170	402	199
Mj002F02	310	188	414	200
Mj006F10	310	188	414	200
Mj007G08	310	188	414	200
Mj009A10	310	194	422	201
Mj008G08	310	194	448	202
Mj005D08	310	198	400	203
Mj008H04	310	200	409	204
Mj001F12	310	206	398	205
Mj003H11	310	212	458	206
Mj007H03	310	214	438	207
Mj002D12	310	228	452	208
Mj004G09	312	166	408	209
Mj001D07	312	166	436	210
Mj007A01	312	168	450	211
Mj003F05	312	170	418	212
Mj005H10	312	172	406	213
Mj008B05	312	172	406	213
Mj002H08	312	180	442	214
Mj003B12	312	188	440	215
Mj004A10	312	210	416	216
Mj007B02	312	210	430	217
Mj002E01	312	210	460	218
Mj002F09	314	162	420	219
Mj005H08	314	162	420	219
Mj009G02	314	162	420	219
Mj004C07	314	170	452	220
Mj006H07	314	172	416	221
Mj007D08	314	172	454	222
Mj008E01	314	174	422	223
Mj007F05	314	184	420	224
Mj008H09	314	192	408	225
Mj007A05	314	196	424	226
Mj004D12	314	208	416	227
Mj002D07	314	208	464	228
Mj006E11	314	210	397	229
Mj003H10	314	210	418	230
Mj008E04	316	170	400	231
Mj008E08	316	170	438	232
Mj007D04	316	186	394	233
Mj001F01	316	186	402	234
Mj003H01	316	188	416	235
Mj004E04	316	190	392	236
Mj004A08	316	200	410	237
Mj008E03	316	212	410	238
Mj008F07	318	168	430	239
Mj002E12	318	178	442	240
Mj004F07	318	186	400	241
Mj006G03	318	188	434	242
Mj007E01	318	190	414	243
Mj007E02	318	190	414	243
Mj002G09	318	192	392	244
Mj003G09	318	198	440	245
Mj005B12	318	200	448	246
Mj005H01	318	200	448	246
Mj003F06	318	210	408	247
Mj005E10	318	218	448	248
Mj005F03	320	170	428	249
Mj001B04	320	188	410	250
Mj004B03	320	190	414	251
Mj004E08	320	194	468	252
Mj001E12	320	198	398	253
Mj002E05	320	200	414	254
Mj003D10	320	200	414	254
Mj007G03	320	202	410	255
Mj004D08	320	206	430	256
Mj006G11	322	170	428	257
Mj005C09	322	172	406	258
Mj007G05	322	172	406	258
Mj004A04	322	186	430	259
Mj005F06	322	190	402	260
Mj003D05	322	190	410	261
Mj005D10	324	172	464	262
Mj003H05	324	188	434	263
Mj005D05	324	190	409	264
Mj001C09	324	190	410	264
Mj005F05	324	192	410	265
Mj006G10	324	192	464	266
Mj003F11	324	194	446	267
Mj004A03	324	194	446	267
Mj007A09	324	200	450	268
Mj006B12	324	216	412	269
Mj008G12	324	216	412	269
Mj007E06	326	162	408	270
Mj001H10	326	194	404	271
Mj006E10	326	194	448	272
Mj003A03	326	200	446	273
Mj003A04	326	200	446	273
Mj005B11	326	200	450	274
Mj004E10	326	209	416	275
Mj009C06	326	210	416	275
Mj005G11	326	224	404	276
Mj002H12	328	166	426	277
Mj007D01	328	170	414	278
Mj005G07	329	172	392	279
Mj007A06	330	166	412	280
Mj004B06	330	170	458	281
Mj006H09	330	184	404	282
Mj002A08	330	184	408	283
Mj005E03	330	196	397	284
Mj005D01	330	200	424	285
Mj007F02	332	178	398	286
Mj005C01	332	198	418	287
Mj006F11	332	208	452	288
Mj009B01	334	182	398	289
Mj004F05	334	184	428	290
Mj001C01	336	190	410	291
Mj009D12	336	192	402	292
Mj002A02	338	204	432	293
Mj001H09	340	188	446	294
Mj006C03	343	204	418	295
Mj002B06	343	208	409	296
Mj001A01	345	176	406	297
Mj006B11	355	204	418	298
Mj007G11	387	192	428	299
